# Supplementary material for: Impact of Germination Time on Resveratrol, Phenolic Acids, and Antioxidant Capacities of Different Varieties of Peanut (Arachis hypogaea Linn.) from China
Source: Antioxidants (Basel). 2021 Oct 27;10(11):1714. doi: 10.3390/antiox10111714 (PMC8614862; doi:10.3390/antiox10111714)
Supplement: Supplementary file 1 [file antioxidants-10-01714-s001.zip]

Archive with 1 entries (1 files):
- antioxidants-1427986-supplementary.pdf
